# Supplementary material for: Comparative Gene Expression Profiling of Benign and Malignant Lesions Reveals Candidate Therapeutic Compounds for Leiomyosarcoma
Source: Sarcoma. 2012 Aug 5;2012:805614. doi: 10.1155/2012/805614 (PMC3420093; doi:10.1155/2012/805614)
Supplement: Supplementary file 1 — Supplemental Figure 1: Boxplot of distribution of absolute value of cmap enrichment scores in the 1309 perturbagen's in cmap (left side) vs. the 11 drugs evaluated in LMS cell line (right side). Although the evaluated drug's scores range from ∼0 to ∼1, they are enriched for drugs with higher absolute scores. Supplemental Table S1: Correlation between cmap scores and percent cell viability. Supplemental Table S2: Correlation between magnitude (absolute value) of cmap scores and percent cell viability. Supplemental Table S3: Fisher's exact test 2x2 contingency table. Supplemental Table S4: Full results of the Connectivity Map analysis. [file 805614.f1.zip › Supplemental Table S4.xls]

## Sheet: EnrichmentScoresAll3Groups
CMAP Drug Name	n	LMS-I Enrichment	LMS-II Enrichment	LMS-III Enrichment
oxamic acid	1	-0.867	-0.964	0.893
cantharidin	1	-0.977	-0.931	-0.98
tioguanine	1	0.564	-0.913	0.866
AH-6809	2	-0.305	-0.904	0.704
phenanthridinone	1	-0.719	-0.901	-0.568
tyrphostin AG-825	1	-0.982	-0.893	0.905
exemestane	1	0.757	-0.886	0.681
5286656	1	-0.761	-0.875	-0.517
sanguinarine	2	-0.723	-0.858	-0.451
cytochalasin B	1	0.676	-0.844	0.714
U0125	1	-0.875	-0.839	0.62
caffeic acid	3	-0.529	-0.837	-0.452
gefitinib	1	-0.941	-0.83	0.736
12,13-EODE	1	0.667	-0.807	0.883
chrysin	3	-0.901	-0.792	-0.529
oligomycin	1	0.717	-0.792	-0.759
5140203	1	0.807	-0.779	0.837
5211181	2	-0.425	-0.776	0.402
remoxipride	4	-0.739	-0.774	-0.46
scopoletin	2	-0.465	-0.761	-0.765
trifluridine	4	-0.677	-0.745	-0.369
5114445	1	-0.52	-0.745	0.782
xylazine	4	-0.659	-0.741	-0.264
5230742	2	0.408	-0.731	0.301
doxorubicin	3	-0.536	-0.724	0.409
oxymetazoline	4	0.245	-0.711	-0.485
colforsin	5	-0.363	-0.71	0.404
fisetin	1	-0.727	-0.708	-0.937
sulconazole	4	-0.471	-0.708	-0.466
diltiazem	5	-0.344	-0.704	-0.457
guanethidine	3	-0.641	-0.702	-0.397
dexverapamil	1	-0.625	-0.702	-0.864
pinacidil	4	0.36	-0.699	0.375
milrinone	3	-0.622	-0.693	-0.567
apramycin	4	-0.423	-0.688	-0.513
0297417-0002B	3	-0.567	-0.683	-0.712
fenspiride	5	-0.502	-0.683	-0.335
pargyline	4	-0.373	-0.683	-0.63
latamoxef	3	-0.613	-0.676	-0.67
N-phenylanthranilic acid	1	-0.722	-0.674	0.77
5248896	2	-0.696	-0.672	-0.335
Prestwick-665	5	-0.455	-0.671	-0.444
procaine	5	-0.565	-0.664	-0.365
4,5-dianilinophthalimide	2	-0.595	-0.663	-0.963
Y-27632	2	-0.563	-0.66	-0.828
clobetasol	3	-0.597	-0.659	0.276
repaglinide	4	-0.513	-0.659	-0.795
meclozine	5	-0.443	-0.657	-0.244
DL-thiorphan	2	-0.585	-0.654	-0.841
propofol	4	-0.388	-0.652	0.354
rimexolone	4	-0.58	-0.651	-0.569
pentoxyverine	4	-0.414	-0.651	-0.357
cloperastine	6	-0.412	-0.651	-0.339
5109870	1	#N/A	-0.641	0.826
dexpropranolol	3	-0.398	-0.64	-0.498
bephenium hydroxynaphthoate	5	-0.473	-0.639	-0.263
enilconazole	4	-0.367	-0.638	0.491
palmatine	4	-0.234	-0.638	-0.542
STOCK1N-35874	2	-0.458	-0.636	0.442
ginkgolide A	4	-0.556	-0.635	-0.518
picrotoxinin	4	-0.421	-0.632	-0.412
ethotoin	6	-0.209	-0.631	-0.35
fipexide	3	-0.478	-0.63	-0.353
irinotecan	3	-0.745	-0.629	0.915
piromidic acid	4	-0.738	-0.627	-0.257
pimozide	4	-0.49	-0.623	-0.439
3-aminobenzamide	1	0.543	-0.623	-0.622
medrysone	6	-0.704	-0.619	-0.509
trioxysalen	4	-0.608	-0.617	-0.639
5182598	2	0.314	-0.617	-0.544
cinchocaine	5	-0.377	-0.616	0.252
PNU-0293363	3	-0.463	-0.615	0.435
Prestwick-1084	4	-0.474	-0.61	-0.524
monobenzone	4	-0.6	-0.609	-0.486
bufexamac	4	-0.522	-0.609	-0.72
N-acetyl-L-leucine	4	-0.517	-0.607	-0.389
sulfamethoxypyridazine	5	-0.626	-0.606	-0.311
sulindac sulfide	1	0.775	-0.606	0.897
diethylcarbamazine	4	-0.592	-0.604	-0.531
splitomicin	1	0.638	-0.602	0.894
bacampicillin	4	-0.418	-0.601	0.275
cycloserine	4	-0.632	-0.6	-0.303
epiandrosterone	4	-0.452	-0.599	0.415
Prestwick-559	3	-0.566	-0.596	-0.61
quinpirole	4	0.307	-0.596	0.647
vidarabine	4	-0.487	-0.594	-0.474
canavanine	3	-0.565	-0.593	0.454
roxithromycin	4	-0.824	-0.592	-0.377
dropropizine	4	-0.254	-0.592	-0.548
sulfametoxydiazine	4	-0.57	-0.591	-0.528
cortisone	3	-0.521	-0.59	-0.673
resveratrol	9	-0.731	-0.589	-0.246
solanine	4	-0.409	-0.588	-0.713
oxytetracycline	3	0.267	-0.587	0.314
alfaxalone	3	-0.659	-0.585	-0.37
0173570-0000	6	-0.622	-0.585	-0.221
dipyridamole	6	-0.558	-0.583	-0.478
propylthiouracil	4	-0.528	-0.583	-0.22
rolitetracycline	4	-0.446	-0.583	-0.412
tobramycin	4	-0.64	-0.581	-0.326
cefaclor	4	-0.458	-0.58	0.41
reserpine	3	-0.716	-0.579	-0.37
scopolamine	4	-0.643	-0.579	0.266
proxymetacaine	4	-0.489	-0.579	-0.46
tubocurarine chloride	4	-0.428	-0.579	0.292
gliclazide	4	-0.768	-0.576	-0.414
omeprazole	4	-0.556	-0.574	-0.603
pipemidic acid	3	-0.454	-0.574	-0.433
flucytosine	4	-0.469	-0.573	0.326
PHA-00816795	2	-0.455	-0.572	-0.494
demeclocycline	6	-0.292	-0.571	-0.362
nitrofurantoin	5	-0.325	-0.57	-0.426
trazodone	3	-0.635	-0.569	-0.566
luteolin	4	-0.594	-0.569	-0.42
apigenin	4	-0.634	-0.568	-0.483
etamsylate	4	-0.326	-0.567	-0.54
propantheline bromide	4	-0.822	-0.566	0.406
11-deoxy-16,16-dimethylprostaglandin E2	4	-0.555	-0.566	0.411
celastrol	1	-0.526	-0.565	-0.855
fluocinonide	5	-0.668	-0.563	-0.384
etoposide	4	-0.551	-0.562	0.303
ifenprodil	4	-0.477	-0.559	-0.715
fendiline	3	-0.312	-0.559	0.265
Prestwick-685	5	-0.23	-0.559	-0.239
camptothecin	3	-0.844	-0.558	0.863
cetirizine	4	-0.42	-0.556	-0.697
buflomedil	4	-0.523	-0.555	-0.55
indometacin	8	-0.383	-0.554	-0.263
PHA-00665752	1	-0.893	-0.552	-0.717
amiodarone	5	-0.469	-0.552	-0.404
adipiodone	4	0.235	-0.551	0.343
clomipramine	4	0.222	-0.55	-0.796
skimmianine	4	-0.499	-0.549	-0.271
thioguanosine	4	-0.575	-0.548	-0.263
verteporfin	3	-0.522	-0.546	-0.367
proxyphylline	4	-0.598	-0.545	-0.5
MG-262	3	0.379	-0.545	-0.638
flavoxate	4	-0.407	-0.544	0.3
alcuronium chloride	2	-0.658	-0.543	-0.46
emetine	4	-0.577	-0.541	-0.647
tacrolimus	3	0.525	-0.54	0.509
bromperidol	3	-0.501	-0.539	-0.49
etamivan	4	-0.436	-0.539	-0.488
isradipine	4	-0.42	-0.535	-0.394
dexpanthenol	4	-0.178	-0.535	0.332
ronidazole	3	-0.832	-0.534	-0.709
mephenesin	5	-0.512	-0.534	-0.335
mercaptopurine	2	0.481	-0.534	0.509
0175029-0000	6	-0.745	-0.532	0.186
aminocaproic acid	3	-0.432	-0.532	0.438
oxedrine	4	-0.409	-0.532	0.506
5707885	4	0.728	-0.531	0.319
5186324	1	0.79	-0.531	0.895
chlorphenesin	4	-0.489	-0.53	0.24
guaifenesin	6	-0.262	-0.53	0.203
trimetazidine	4	-0.706	-0.529	-0.746
phenoxybenzamine	4	-0.548	-0.529	-0.424
ketanserin	4	-0.658	-0.528	-0.556
meclofenoxate	6	-0.487	-0.528	-0.423
trimethadione	4	0.334	-0.526	0.841
rilmenidine	4	0.489	-0.526	0.585
S-propranolol	4	0.253	-0.525	-0.553
idazoxan	4	0.38	-0.525	-0.457
oleandomycin	5	-0.416	-0.524	0.291
troleandomycin	4	-0.535	-0.523	-0.42
fenoprofen	6	-0.422	-0.523	-0.458
zimeldine	5	-0.409	-0.522	0.24
amantadine	4	-0.57	-0.521	0.705
phenindione	4	-0.387	-0.521	-0.585
fluorometholone	4	-0.316	-0.521	-0.414
propranolol	4	0.276	-0.521	0.469
buspirone	4	0.355	-0.52	0.257
ebselen	3	-0.601	-0.519	-0.622
ricinine	4	-0.356	-0.518	-0.468
noretynodrel	4	-0.281	-0.518	-0.317
bepridil	4	-0.512	-0.517	0.275
H-7	4	-0.707	-0.514	0.555
tiabendazole	4	-0.599	-0.514	-0.708
azapropazone	3	-0.456	-0.514	0.67
piperlongumine	2	-0.47	-0.513	-0.648
acepromazine	4	-0.505	-0.512	-0.755
ethaverine	4	-0.464	-0.512	0.257
acetazolamide	4	-0.344	-0.511	-0.517
betazole	5	0.602	-0.511	0.454
ionomycin	3	-0.62	-0.51	-0.372
AG-013608	8	-0.216	-0.509	0.252
diloxanide	4	0.427	-0.508	0.405
trichlormethiazide	4	-0.298	-0.506	-0.391
hesperetin	5	-0.523	-0.505	-0.411
tropicamide	6	-0.281	-0.505	0.302
puromycin	4	0.374	-0.505	-0.7
staurosporine	4	-0.445	-0.504	0.49
lovastatin	4	0.28	-0.504	0.329
pyridoxine	4	-0.42	-0.503	0.334
ioxaglic acid	3	-0.679	-0.502	0.426
morantel	5	-0.492	-0.502	-0.508
5152487	1	-0.707	-0.501	#N/A
cyproterone	4	-0.592	-0.501	0.163
zalcitabine	4	-0.417	-0.501	-0.372
0225151-0000	3	-0.336	-0.501	0.266
spaglumic acid	2	-0.692	-0.5	0.447
GW-8510	4	-0.51	-0.5	0.81
tracazolate	4	-0.47	-0.5	-0.298
lymecycline	4	-0.401	-0.5	-0.448
xylometazoline	4	-0.684	-0.499	-0.3
lidoflazine	3	0.436	-0.497	0.534
8-azaguanine	4	-0.388	-0.496	-0.677
sulfinpyrazone	4	0.361	-0.496	0.373
phensuximide	4	-0.505	-0.495	0.354
meticrane	5	-0.493	-0.494	-0.596
PF-01378883-00	4	-0.448	-0.494	0.371
difenidol	3	-0.464	-0.493	-0.76
nifuroxazide	4	-0.404	-0.492	0.275
norcyclobenzaprine	4	-0.447	-0.489	-0.509
levamisole	4	-0.586	-0.487	-0.69
erythromycin	5	-0.416	-0.487	-0.283
papaverine	4	-0.508	-0.486	-0.401
cefalexin	5	-0.417	-0.486	-0.478
cloxacillin	4	-0.409	-0.486	0.482
PNU-0251126	6	-0.434	-0.485	0.534
deferoxamine	8	-0.398	-0.485	-0.321
5279552	2	0.517	-0.484	-0.366
fluvastatin	4	-0.514	-0.483	0.289
methyldopa	5	-0.361	-0.483	-0.252
sulfapyridine	4	-0.346	-0.483	-0.315
flupentixol	4	-0.328	-0.483	0.34
practolol	4	-0.467	-0.482	-0.598
CP-944629	4	-0.815	-0.48	0.394
sulfafurazole	5	-0.764	-0.479	-0.25
ellipticine	4	-0.372	-0.479	-0.235
aminoglutethimide	3	-0.256	-0.479	0.527
lomefloxacin	6	-0.488	-0.478	0.596
doxazosin	4	-0.235	-0.477	-0.557
zoxazolamine	4	-0.629	-0.475	0.355
dextromethorphan	4	-0.675	-0.474	-0.515
ethosuximide	4	-0.309	-0.473	-0.441
lorglumide	5	-0.552	-0.472	-0.445
fusaric acid	4	-0.619	-0.471	-0.362
flumequine	4	0.358	-0.47	-0.29
acetohexamide	4	0.203	-0.469	-0.225
methazolamide	4	-0.493	-0.468	-0.448
dioxybenzone	4	-0.527	-0.467	0.256
dienestrol	3	-0.491	-0.466	0.215
pivampicillin	4	-0.407	-0.466	-0.413
methocarbamol	3	-0.478	-0.465	-0.33
yohimbine	5	-0.554	-0.464	0.431
quinostatin	2	-0.824	-0.463	-0.79
riboflavin	4	-0.581	-0.463	-0.612
CP-645525-01	3	0.359	-0.463	0.604
natamycin	4	-0.476	-0.46	-0.74
nabumetone	4	-0.338	-0.459	-0.381
oxetacaine	5	0.327	-0.459	-0.577
imidurea	3	-0.547	-0.458	-0.506
flufenamic acid	6	-0.459	-0.458	-0.385
mitoxantrone	3	-0.442	-0.458	0.55
ursodeoxycholic acid	3	-0.293	-0.456	-0.755
norfloxacin	5	-0.189	-0.456	-0.395
cinoxacin	4	-0.301	-0.455	-0.46
blebbistatin	2	0.505	-0.455	-0.558
norethisterone	4	-0.699	-0.454	-0.594
paracetamol	4	-0.42	-0.454	-0.327
antimycin A	5	-0.721	-0.453	-0.648
alsterpaullone	3	-0.549	-0.453	0.564
sulfanilamide	4	-0.291	-0.452	-0.442
kawain	5	-0.494	-0.451	-0.367
amoxicillin	4	0.262	-0.451	-0.376
salsolinol	3	-0.447	-0.446	-0.31
ganciclovir	4	-0.396	-0.446	-0.411
rescinnamine	3	0.284	-0.445	0.478
isotretinoin	4	-0.473	-0.443	0.29
methotrexate	8	-0.358	-0.443	0.403
Prestwick-1100	4	0.289	-0.442	-0.304
flumetasone	6	-0.462	-0.441	-0.285
gemfibrozil	5	-0.391	-0.441	-0.291
moracizine	4	-0.526	-0.44	0.284
ribostamycin	4	-0.389	-0.44	-0.352
fosfosal	4	-0.239	-0.44	0.301
prednicarbate	3	0.287	-0.44	0.288
butein	2	0.458	-0.44	0.475
nicotinic acid	4	-0.477	-0.439	0.269
cyclopenthiazide	4	-0.45	-0.439	0.341
ketorolac	4	0.293	-0.438	-0.498
eucatropine	6	-0.682	-0.437	-0.262
3-nitropropionic acid	4	-0.439	-0.436	0.364
bupropion	4	-0.429	-0.436	-0.336
naftidrofuryl	4	-0.307	-0.436	-0.485
clofibrate	2	0.326	-0.436	-0.72
imipenem	4	-0.572	-0.435	-0.544
piperidolate	3	-0.546	-0.435	-0.834
etanidazole	4	-0.486	-0.435	0.277
naphazoline	5	0.244	-0.434	-0.408
rottlerin	3	-0.538	-0.433	-0.514
mefexamide	4	0.305	-0.433	0.512
Prestwick-682	4	-0.413	-0.432	0.773
SR-95639A	4	-0.33	-0.432	0.551
pyrvinium	6	-0.222	-0.432	-0.562
tolfenamic acid	4	-0.398	-0.431	-0.279
cefoxitin	4	0.191	-0.431	0.445
AH-23848	3	0.526	-0.431	-0.663
sulfacetamide	4	-0.374	-0.43	0.363
MK-886	2	-0.432	-0.429	-0.314
0198306-0000	4	-0.403	-0.429	-0.626
fluvoxamine	4	-0.281	-0.429	-0.619
pempidine	5	-0.497	-0.428	-0.274
seneciphylline	4	-0.444	-0.428	-0.423
R-atenolol	4	-0.321	-0.427	-0.28
mebeverine	4	0.34	-0.427	-0.505
phthalylsulfathiazole	5	-0.768	-0.424	-0.573
mevalolactone	3	-0.388	-0.424	0.315
pipenzolate bromide	4	-0.566	-0.422	0.231
piribedil	4	-0.462	-0.422	-0.668
cefapirin	4	0.302	-0.422	0.512
capsaicin	4	-0.433	-0.421	-0.427
pirinixic acid	5	-0.424	-0.421	-0.466
nifurtimox	4	-0.336	-0.421	0.245
vinpocetine	4	-0.313	-0.421	-0.321
citalopram	4	0.336	-0.421	0.634
ipratropium bromide	3	-0.695	-0.419	-0.588
paroxetine	4	0.357	-0.419	0.469
etofenamate	4	-0.646	-0.418	-0.616
risperidone	3	-0.531	-0.418	-0.516
tolazoline	5	-0.295	-0.418	-0.242
cyclizine	4	-0.413	-0.417	0.376
harman	4	-0.412	-0.417	-0.411
cyanocobalamin	4	-0.462	-0.416	-0.266
iopanoic acid	4	-0.293	-0.416	-0.654
lysergol	4	-0.239	-0.415	0.386
W-13	2	-0.433	-0.413	0.64
Prestwick-981	3	0.577	-0.413	0.569
oxantel	4	0.41	-0.411	-0.356
1,4-chrysenequinone	2	-0.594	-0.41	-0.567
azacitidine	3	-0.46	-0.41	0.594
NU-1025	2	-0.438	-0.41	-0.562
7-aminocephalosporanic acid	4	-0.233	-0.41	-0.392
bupivacaine	4	0.368	-0.409	0.441
nimesulide	4	-0.648	-0.408	-0.291
corbadrine	4	-0.456	-0.408	-0.389
tetryzoline	3	-0.35	-0.407	-0.366
nicergoline	5	-0.359	-0.406	-0.442
doxycycline	5	-0.29	-0.405	0.273
propafenone	4	-0.592	-0.404	-0.524
metyrapone	4	-0.696	-0.403	-0.565
pimethixene	3	-0.445	-0.403	0.373
protriptyline	4	0.287	-0.402	-0.464
josamycin	5	-0.193	-0.401	0.37
econazole	4	-0.566	-0.4	0.478
(-)-MK-801	4	-0.487	-0.4	-0.323
orciprenaline	4	0.262	-0.4	-0.334
gabapentin	4	0.391	-0.399	0.379
etomidate	3	-0.583	-0.398	-0.749
chloramphenicol	4	-0.284	-0.398	-0.497
glafenine	4	-0.271	-0.397	-0.234
myricetin	4	0.3	-0.397	0.208
thiamine	3	0.387	-0.397	0.655
benzbromarone	3	0.458	-0.397	0.637
fursultiamine	4	-0.426	-0.396	-0.282
neomycin	5	-0.373	-0.396	-0.288
5194442	4	-0.385	-0.395	0.264
ethoxyquin	5	-0.212	-0.395	-0.42
fasudil	2	0.48	-0.394	0.36
azlocillin	4	-0.562	-0.393	-0.581
betaxolol	4	-0.689	-0.392	-0.726
apomorphine	5	-0.572	-0.392	-0.43
denatonium benzoate	4	-0.35	-0.392	-0.535
cisapride	4	-0.333	-0.392	-0.343
copper sulfate	4	0.346	-0.392	0.435
kanamycin	4	-0.467	-0.391	-0.317
edrophonium chloride	5	-0.465	-0.39	0.277
Prestwick-920	4	-0.318	-0.39	-0.472
galantamine	4	-0.352	-0.389	0.383
bretylium tosilate	4	0.277	-0.389	0.471
cefalotin	4	0.328	-0.389	-0.262
niridazole	4	-0.26	-0.388	-0.395
nystatin	3	0.312	-0.388	0.611
STOCK1N-35215	3	0.432	-0.388	0.334
harmine	4	-0.6	-0.387	-0.263
sparteine	4	-0.278	-0.386	0.38
fenoterol	3	0.19	-0.386	-0.288
CP-863187	4	-0.333	-0.385	0.391
triamterene	5	-0.256	-0.385	0.445
AG-012559	3	0.501	-0.385	-0.554
desoxycortone	4	-0.312	-0.384	-0.382
BCB000038	4	-0.392	-0.383	-0.218
dacarbazine	4	-0.546	-0.382	-0.44
nisoxetine	4	-0.534	-0.382	-0.438
bezafibrate	4	-0.438	-0.381	-0.753
nitrendipine	5	-0.445	-0.38	-0.221
minocycline	5	-0.348	-0.38	-0.373
conessine	4	-0.33	-0.38	-0.225
clorgiline	4	-0.276	-0.38	0.278
famprofazone	6	-0.665	-0.379	-0.446
telenzepine	4	-0.254	-0.379	-0.342
cefalonium	3	-0.326	-0.378	0.311
abamectin	4	-0.257	-0.377	-0.377
idoxuridine	5	-0.201	-0.377	0.293
butyl hydroxybenzoate	5	0.26	-0.377	-0.332
alfuzosin	5	0.356	-0.377	-0.577
hydroxyachillin	4	0.241	-0.376	0.409
spectinomycin	4	0.334	-0.376	0.231
adrenosterone	4	-0.641	-0.375	-0.576
hexestrol	4	-0.484	-0.375	-0.469
amodiaquine	4	-0.37	-0.375	-0.381
hydroxyzine	5	-0.265	-0.375	0.268
isoxsuprine	5	0.381	-0.375	0.294
pentetrazol	4	0.399	-0.375	-0.521
esculin	4	-0.534	-0.374	0.297
raloxifene	7	0.326	-0.374	-0.24
(-)-atenolol	4	-0.346	-0.373	-0.293
piperacillin	5	-0.294	-0.373	0.243
naringin	4	-0.595	-0.372	-0.582
clemizole	5	-0.428	-0.372	-0.282
imatinib	2	0.545	-0.372	0.539
nifedipine	7	-0.452	-0.37	0.359
deptropine	4	-0.506	-0.369	-0.475
rofecoxib	6	-0.305	-0.369	-0.308
6-azathymine	4	-0.649	-0.368	-0.383
aminohippuric acid	4	-0.587	-0.367	-0.538
niflumic acid	4	-0.43	-0.367	0.316
niclosamide	5	-0.204	-0.366	-0.354
levcycloserine	4	0.266	-0.366	-0.597
hemicholinium	4	0.282	-0.366	0.256
bambuterol	4	0.367	-0.366	0.48
crotamiton	4	-0.772	-0.364	-0.514
dequalinium chloride	4	-0.647	-0.364	-0.43
thiocolchicoside	4	-0.477	-0.364	0.42
oxybuprocaine	4	-0.319	-0.364	-0.484
tolazamide	3	0.304	-0.364	0.225
alexidine	4	0.365	-0.364	-0.424
fluoxetine	4	0.318	-0.363	0.658
meglumine	4	-0.237	-0.362	-0.464
daunorubicin	4	-0.661	-0.361	0.564
isoconazole	5	-0.418	-0.36	-0.343
riluzole	5	-0.272	-0.36	0.257
etodolac	5	0.298	-0.358	-0.443
mestranol	4	-0.395	-0.356	0.359
cefuroxime	4	0.308	-0.356	-0.355
thiethylperazine	4	0.401	-0.356	0.407
etacrynic acid	3	-0.502	-0.355	-0.577
probenecid	4	-0.373	-0.355	-0.309
drofenine	4	-0.351	-0.355	-0.559
SC-19220	4	-0.322	-0.355	0.358
pirenperone	5	-0.243	-0.355	0.463
felodipine	7	-0.462	-0.354	0.24
dipivefrine	4	-0.413	-0.354	-0.188
hycanthone	4	-0.519	-0.352	0.365
bromocriptine	5	-0.393	-0.352	-0.303
succinylsulfathiazole	4	-0.279	-0.352	-0.238
amrinone	4	-0.271	-0.352	0.267
artemisinin	3	-0.293	-0.351	-0.531
trimethoprim	5	-0.241	-0.349	0.358
metoprolol	4	0.352	-0.349	0.411
flunixin	5	-0.559	-0.348	-0.518
iohexol	4	-0.297	-0.348	0.669
PHA-00846566E	3	0.235	-0.348	0.459
etofylline	5	-0.191	-0.347	-0.607
AG-028671	3	-0.422	-0.346	0.447
hecogenin	4	-0.344	-0.346	-0.318
quercetin	6	-0.302	-0.346	0.245
kinetin	4	-0.223	-0.345	-0.231
neostigmine bromide	4	-0.371	-0.344	0.427
citiolone	6	-0.514	-0.343	0.266
metaraminol	4	-0.347	-0.343	-0.446
terconazole	4	0.315	-0.343	-0.332
ondansetron	4	0.323	-0.341	0.406
atropine	4	-0.512	-0.34	-0.239
ritodrine	4	-0.374	-0.34	0.302
harpagoside	4	-0.354	-0.34	0.485
scopolamine N-oxide	5	-0.283	-0.339	-0.511
benserazide	5	0.224	-0.339	-0.264
SC-58125	4	0.324	-0.339	0.702
meclofenamic acid	5	0.612	-0.339	0.367
vancomycin	4	0.261	-0.338	0.704
bethanechol	4	0.359	-0.338	0.389
esculetin	3	0.417	-0.338	-0.451
dicoumarol	6	-0.442	-0.337	-0.458
nipecotic acid	4	-0.367	-0.336	-0.379
saquinavir	4	-0.324	-0.336	-0.316
mimosine	3	0.557	-0.336	0.571
lobelanidine	4	-0.423	-0.335	0.373
cefsulodin	4	-0.233	-0.335	-0.217
quinisocaine	4	0.432	-0.335	-0.256
azacyclonol	5	-0.305	-0.334	0.536
Prestwick-983	3	0.317	-0.334	0.731
tyloxapol	4	-0.592	-0.333	-0.632
liothyronine	4	-0.255	-0.333	-0.785
debrisoquine	4	0.267	-0.333	0.416
exisulind	2	0.739	-0.333	0.319
CAY-10397	3	0.256	-0.332	-0.52
loperamide	6	0.474	-0.332	0.263
Prestwick-1083	3	0.526	-0.332	-0.533
pioglitazone	11	-0.333	-0.33	-0.241
mepacrine	2	0.486	-0.329	0.356
metamizole sodium	6	-0.669	-0.328	-0.369
proglumide	5	-0.498	-0.328	0.341
bromopride	6	-0.413	-0.328	-0.161
bemegride	4	-0.346	-0.328	0.368
Prestwick-664	6	-0.351	-0.326	-0.435
retrorsine	4	0.3	-0.326	-0.489
gossypol	6	0.386	-0.326	-0.375
metolazone	5	-0.444	-0.325	0.312
vanoxerine	4	-0.302	-0.325	0.344
dobutamine	4	-0.34	-0.324	0.345
famotidine	5	-0.221	-0.324	-0.315
sulindac	7	0.282	-0.324	0.313
3-acetylcoumarin	5	-0.375	-0.323	-0.278
amiloride	5	-0.264	-0.323	0.379
dicloxacillin	4	0.254	-0.323	0.428
sulpiride	5	-0.235	-0.322	-0.349
tomatidine	4	-0.292	-0.321	-0.465
dimethadione	4	0.376	-0.321	-0.411
etiocholanolone	6	0.205	-0.32	0.59
benzocaine	4	0.261	-0.32	0.621
delsoline	4	0.447	-0.32	-0.526
oxprenolol	4	-0.454	-0.319	-0.334
levonorgestrel	6	-0.445	-0.319	-0.516
mexiletine	6	-0.325	-0.319	0.327
piracetam	4	-0.419	-0.318	0.329
sertaconazole	4	-0.272	-0.317	-0.337
promazine	6	-0.263	-0.316	-0.504
nalidixic acid	5	0.29	-0.316	-0.518
triflusal	3	-0.539	-0.315	-0.639
alclometasone	4	-0.301	-0.314	0.252
azathioprine	7	-0.235	-0.314	0.459
depudecin	2	0.27	-0.312	0.626
atovaquone	3	-0.479	-0.311	-0.462
pridinol	4	-0.458	-0.311	-0.429
cefazolin	5	-0.312	-0.311	0.274
mebendazole	5	0.294	-0.311	0.525
yohimbic acid	3	0.436	-0.311	0.325
phenformin	7	-0.276	-0.31	0.268
phentolamine	7	-0.273	-0.31	0.327
0316684-0000	4	0.248	-0.31	-0.435
molindone	4	0.458	-0.309	-0.733
diflunisal	5	0.339	-0.308	0.225
pancuronium bromide	4	-0.445	-0.307	-0.502
dilazep	5	-0.373	-0.307	0.362
sodium phenylbutyrate	7	0.236	-0.307	-0.252
CP-319743	4	-0.332	-0.306	0.445
tretinoin	22	-0.326	-0.306	-0.224
diclofenamide	4	0.324	-0.306	0.241
glibenclamide	4	-0.426	-0.305	-0.565
ethambutol	5	-0.423	-0.305	-0.379
C-75	4	0.35	-0.305	-0.327
epirizole	5	-0.299	-0.302	-0.27
canrenoic acid	4	-0.433	-0.301	-0.278
mepenzolate bromide	5	-0.266	-0.301	-0.332
methylprednisolone	4	-0.261	-0.301	-0.353
erastin	4	-0.317	-0.3	0.578
serotonin	5	0.323	-0.3	-0.313
pyrantel	5	0.374	-0.3	-0.579
cefadroxil	4	-0.417	-0.298	0.36
midecamycin	5	-0.367	-0.298	0.217
alpha-estradiol	16	-0.298	-0.297	-0.29
tremorine	4	-0.224	-0.297	-0.351
diperodon	3	0.652	-0.297	-0.494
pramocaine	5	0.23	-0.296	-0.344
benzylpenicillin	4	0.306	-0.296	-0.272
eldeline	6	-0.378	-0.295	-0.229
6-benzylaminopurine	5	-0.278	-0.295	-0.265
salbutamol	5	-0.313	-0.294	0.297
tinidazole	6	-0.2	-0.294	-0.372
decamethonium bromide	4	0.334	-0.294	0.377
selegiline	4	-0.433	-0.293	0.282
benfotiamine	5	-0.284	-0.293	-0.357
isopropamide iodide	4	-0.237	-0.293	0.291
Prestwick-864	4	0.336	-0.293	0.403
pepstatin	4	-0.334	-0.292	0.495
clenbuterol	5	-0.292	-0.292	-0.239
lisinopril	3	-0.399	-0.291	-0.482
hyoscyamine	5	-0.356	-0.291	-0.612
pirenzepine	5	-0.299	-0.291	0.437
amylocaine	5	-0.191	-0.291	0.198
mesalazine	5	0.372	-0.29	-0.246
dydrogesterone	4	-0.353	-0.289	0.372
sitosterol	4	-0.485	-0.288	-0.232
pirlindole	3	0.255	-0.288	0.293
alverine	4	-0.35	-0.287	0.422
PNU-0230031	8	-0.289	-0.287	-0.32
imipramine	4	-0.592	-0.286	-0.518
furaltadone	6	-0.424	-0.286	-0.251
ranitidine	5	-0.421	-0.285	-0.398
disopyramide	4	0.417	-0.285	0.471
napelline	4	-0.408	-0.284	-0.415
fluphenazine	18	-0.15	-0.284	-0.168
flunarizine	4	-0.279	-0.283	-0.374
chlortetracycline	5	-0.233	-0.283	0.196
doxepin	3	-0.303	-0.282	0.356
acebutolol	5	-0.392	-0.281	0.674
BCB000039	3	-0.459	-0.28	-0.411
benperidol	4	-0.264	-0.28	0.286
danazol	4	-0.616	-0.279	-0.259
beta-escin	6	-0.313	-0.279	-0.423
molsidomine	4	-0.293	-0.279	0.346
baclofen	5	-0.319	-0.278	-0.181
fenbufen	6	0.183	-0.278	0.356
tolnaftate	5	0.391	-0.278	0.421
todralazine	5	0.183	-0.277	-0.32
chlorcyclizine	6	0.383	-0.276	0.246
ramipril	4	-0.327	-0.275	0.447
clonidine	4	0.415	-0.275	-0.391
chlorambucil	4	0.417	-0.275	-0.405
dinoprostone	4	-0.394	-0.273	0.454
thalidomide	7	-0.392	-0.273	-0.473
IC-86621	4	0.548	-0.273	0.5
propidium iodide	4	0.396	-0.272	0.349
coralyne	4	-0.318	-0.27	0.493
iobenguane	4	-0.295	-0.27	-0.326
mephentermine	5	-0.237	-0.27	-0.331
diclofenac	5	0.295	-0.27	-0.233
metergoline	4	0.422	-0.27	-0.263
sulfadimidine	6	-0.37	-0.269	-0.273
hydrastinine	5	-0.289	-0.269	-0.338
arcaine	4	-0.278	-0.269	0.275
flutamide	5	0.38	-0.269	0.277
laudanosine	4	-0.259	-0.268	0.294
fluorocurarine	4	-0.42	-0.267	-0.233
PF-00539758-00	3	-0.313	-0.265	0.553
celecoxib	5	0.294	-0.265	0.501
lynestrenol	5	-0.219	-0.264	0.386
raubasine	4	0.244	-0.264	0.53
homatropine	5	0.494	-0.264	0.409
ciclopirox	4	-0.538	-0.262	0.449
carbinoxamine	4	-0.424	-0.262	-0.403
Prestwick-967	4	-0.284	-0.262	0.643
novobiocin	9	-0.252	-0.262	-0.249
dizocilpine	5	-0.491	-0.261	0.308
carbachol	4	0.252	-0.261	-0.442
wortmannin	18	0.23	-0.26	-0.283
beclometasone	3	0.31	-0.26	-0.238
etynodiol	4	0.362	-0.259	0.52
dexamethasone	8	-0.333	-0.258	0.373
SB-202190	5	0.22	-0.258	-0.3
dirithromycin	3	0.511	-0.258	0.309
promethazine	4	-0.532	-0.257	-0.263
aconitine	4	0.364	-0.254	0.387
benfluorex	4	0.354	-0.253	0.283
iocetamic acid	4	0.37	-0.252	0.421
colecalciferol	4	0.262	-0.25	-0.253
dexibuprofen	4	0.273	-0.25	0.368
gabexate	4	0.358	-0.25	0.52
pentolonium	5	-0.409	-0.249	-0.326
levocabastine	4	-0.25	-0.249	-0.589
prasterone	4	0.215	-0.246	0.596
chlorhexidine	5	0.355	-0.246	-0.234
valinomycin	4	0.549	-0.246	-0.472
metoclopramide	6	-0.136	-0.244	0.319
ergocalciferol	4	0.384	-0.243	0.563
hydroflumethiazide	5	0.322	-0.242	-0.351
cinchonidine	4	0.474	-0.242	0.422
solasodine	6	-0.428	-0.241	-0.234
fludroxycortide	5	0.366	-0.24	-0.289
primaquine	4	-0.406	-0.239	0.553
phenazopyridine	4	-0.246	-0.239	-0.403
cephaeline	5	-0.539	-0.238	-0.545
meropenem	4	0.261	-0.236	-0.376
valdecoxib	3	0.309	-0.236	-0.39
calcium pantothenate	4	-0.304	-0.235	-0.531
allantoin	5	-0.389	-0.232	-0.582
methoxamine	4	0.367	-0.232	0.217
ornidazole	5	-0.477	-0.23	-0.388
verapamil	6	0.269	-0.227	-0.286
sulfaphenazole	4	-0.352	-0.224	-0.473
glimepiride	4	0.193	-0.224	0.187
10-methoxyharmalan	4	-0.332	-0.22	-0.236
BAS-012416453	3	0.426	-0.22	-0.703
meclocycline	4	0.217	-0.219	0.511
0179445-0000	8	-0.303	-0.213	-0.323
miconazole	5	0.352	-0.213	-0.392
hexamethonium bromide	5	-0.426	-0.21	-0.418
pseudopelletierine	4	-0.367	-0.208	-0.366
acacetin	6	-0.423	-0.207	-0.342
perphenazine	5	-0.3	-0.206	0.518
2,6-dimethylpiperidine	5	0.279	-0.205	0.403
halcinonide	5	-0.272	-0.203	-0.511
alpha-ergocryptine	6	0.417	-0.199	-0.183
gliquidone	4	0.441	-0.199	0.329
heliotrine	6	0.206	-0.197	-0.375
nomifensine	5	-0.379	-0.196	-0.295
lansoprazole	4	0.337	-0.195	0.442
cyproheptadine	5	-0.229	-0.191	-0.339
methylergometrine	4	0.345	-0.191	-0.497
guanfacine	5	-0.302	-0.19	-0.491
pivmecillinam	4	-0.288	-0.19	0.86
carbamazepine	8	-0.337	-0.185	-0.373
valproic acid	57	-0.174	-0.183	-0.213
vitexin	4	0.252	-0.183	0.489
betonicine	6	0.535	-0.181	-0.193
naloxone	6	-0.223	-0.18	0.273
chlorpromazine	19	-0.178	-0.178	-0.256
prochlorperazine	16	-0.23	-0.176	-0.245
tranylcypromine	5	-0.519	-0.165	-0.374
fulvestrant	40	0.175	-0.144	0.219
troglitazone	16	0.183	-0.142	0.191
sirolimus	44	0.135	-0.109	-0.155
LY-294002	61	-0.157	-0.085	-0.3
haloperidol	32	0.177	0.138	0.195
metformin	10	-0.217	0.147	0.315
clotrimazole	5	0.256	0.154	-0.346
oxolinic acid	5	0.403	0.159	-0.278
trifluoperazine	16	0.19	0.169	-0.247
sulfachlorpyridazine	5	-0.373	0.173	-0.315
PF-00562151-00	8	-0.336	0.174	-0.24
rosiglitazone	14	0.152	0.177	-0.204
iproniazid	5	0.45	0.177	0.464
Prestwick-674	6	-0.507	0.188	-0.312
tonzonium bromide	4	0.209	0.188	-0.404
ticlopidine	5	0.276	0.19	-0.243
flurbiprofen	5	0.223	0.191	0.341
progesterone	4	-0.296	0.193	0.339
glipizide	5	0.207	0.198	0.529
mafenide	5	0.314	0.198	0.375
tenoxicam	4	0.344	0.198	0.392
benzonatate	5	-0.314	0.199	-0.302
bisacodyl	4	-0.369	0.202	-0.255
spiradoline	4	0.475	0.202	-0.25
pyrimethamine	5	0.409	0.204	-0.413
tocainide	4	0.412	0.207	0.631
estradiol	37	0.25	0.208	0.142
tridihexethyl	4	-0.361	0.209	0.475
ciclosporin	6	0.288	0.209	0.418
talampicillin	4	-0.414	0.21	-0.828
acetylsalicylic acid	13	-0.339	0.211	-0.427
roxarsone	4	-0.441	0.215	-0.686
tetraethylenepentamine	6	-0.313	0.216	-0.506
benzamil	6	0.211	0.216	0.251
trimipramine	4	-0.326	0.218	0.282
hesperidin	4	0.218	0.222	-0.323
spironolactone	5	-0.338	0.226	0.477
triprolidine	4	0.4	0.226	-0.375
nordihydroguaiaretic acid	15	0.115	0.227	0.197
probucol	6	0.209	0.228	-0.187
loracarbef	4	0.239	0.228	0.391
ceforanide	4	0.441	0.228	0.472
scoulerine	4	-0.484	0.231	0.78
lincomycin	3	0.544	0.231	0.456
etifenin	4	-0.283	0.232	0.452
altizide	4	0.403	0.232	0.336
meprylcaine	4	-0.356	0.233	0.237
aztreonam	5	0.299	0.233	0.347
(+)-isoprenaline	4	0.311	0.233	0.408
vincamine	6	-0.224	0.234	0.517
bucladesine	6	-0.188	0.234	-0.464
clozapine	17	0.189	0.235	0.228
lidocaine	5	-0.459	0.236	-0.234
octopamine	4	-0.3	0.236	0.293
oxyphenbutazone	4	0.165	0.236	0.381
colchicine	6	-0.371	0.237	0.273
cefixime	4	-0.316	0.238	-0.349
dyclonine	4	0.559	0.239	0.316
pregnenolone	4	0.345	0.24	0.288
thiamazole	6	0.363	0.24	0.312
isoetarine	4	0.397	0.24	-0.361
noscapine	4	-0.293	0.242	0.24
nilutamide	4	0.215	0.242	0.541
phenelzine	6	0.278	0.242	-0.497
epivincamine	4	-0.242	0.243	-0.298
mephenytoin	4	0.417	0.243	0.399
ceftazidime	3	0.559	0.243	-0.582
ciclacillin	4	0.46	0.245	0.41
hydrocotarnine	4	-0.503	0.246	-0.31
sulfamerazine	5	0.299	0.251	0.408
glycocholic acid	4	-0.311	0.252	0.24
oxaprozin	6	0.155	0.252	0.276
ampyrone	5	-0.256	0.253	0.701
chlorpropamide	6	0.247	0.253	-0.206
isosorbide	4	0.357	0.253	0.446
CP-690334-01	8	0.349	0.254	0.408
prednisolone	5	-0.263	0.255	0.265
harmaline	4	0.563	0.255	-0.349
physostigmine	4	0.207	0.257	0.421
racecadotril	4	-0.259	0.258	0.271
thioridazine	20	0.144	0.258	0.169
thioproperazine	5	0.319	0.258	0.23
finasteride	6	0.402	0.258	0.323
glycopyrronium bromide	5	0.287	0.259	0.374
iodixanol	3	0.476	0.26	0.344
clomifene	4	-0.274	0.261	0.322
primidone	4	0.51	0.261	-0.394
prazosin	6	-0.433	0.262	-0.278
ozagrel	4	-0.36	0.262	0.365
PHA-00767505E	4	0.397	0.262	0.384
levodopa	5	-0.274	0.263	-0.224
0317956-0000	8	0.173	0.263	-0.338
nialamide	4	0.304	0.263	-0.426
Prestwick-984	4	0.485	0.263	-0.341
fenofibrate	3	0.525	0.263	0.286
estriol	4	-0.447	0.264	-0.657
tetramisole	4	-0.266	0.266	0.376
calmidazolium	2	0.487	0.266	-0.675
labetalol	4	0.353	0.268	-0.55
azaperone	4	0.533	0.269	-0.35
flunisolide	6	-0.429	0.271	-0.419
benzthiazide	4	-0.307	0.271	-0.296
PHA-00745360	8	0.529	0.271	0.583
Prestwick-860	4	-0.6	0.272	-0.384
ketoprofen	6	0.282	0.272	0.247
cefotiam	4	0.328	0.273	0.453
pyrazinamide	4	-0.511	0.274	-0.634
cotinine	6	-0.336	0.274	-0.536
minaprine	5	-0.303	0.274	-0.277
tiaprofenic acid	4	0.24	0.274	0.306
naproxen	9	0.292	0.275	0.286
metampicillin	5	0.375	0.275	0.677
oxybutynin	4	-0.309	0.276	-0.519
velnacrine	4	-0.35	0.277	0.223
chloropyramine	4	-0.405	0.278	-0.327
terguride	8	-0.214	0.278	-0.256
ioversol	4	-0.229	0.279	-0.285
amprolium	5	0.235	0.279	-0.619
pheniramine	5	0.453	0.279	-0.317
myosmine	6	0.241	0.28	0.332
16-phenyltetranorprostaglandin E2	4	0.337	0.281	0.339
piretanide	4	0.483	0.281	0.347
ampicillin	4	-0.379	0.282	0.346
oxamniquine	4	-0.249	0.283	0.479
picotamide	5	-0.373	0.285	-0.215
brinzolamide	4	0.371	0.285	-0.284
amoxapine	5	-0.201	0.287	-0.23
tetracycline	5	-0.341	0.288	0.683
clopamide	4	0.314	0.288	0.254
santonin	4	0.424	0.288	-0.304
monensin	6	0.509	0.29	0.583
simvastatin	4	-0.413	0.291	0.474
zuclopenthixol	4	-0.406	0.291	0.32
dihydrostreptomycin	5	0.18	0.291	0.491
semustine	4	-0.495	0.292	-0.45
procyclidine	4	-0.32	0.292	0.432
15-delta prostaglandin J2	15	0.378	0.294	-0.454
zomepirac	4	-0.321	0.295	-0.421
dehydrocholic acid	5	0.263	0.295	-0.292
cyclopentolate	4	-0.291	0.296	0.319
chlorprothixene	4	-0.433	0.298	-0.325
enalapril	4	0.362	0.298	0.263
nitrofural	4	0.335	0.299	-0.226
chlormezanone	4	0.357	0.299	0.657
6-bromoindirubin-3'-oxime	7	-0.448	0.3	0.24
piperacetazine	4	0.438	0.3	-0.498
cefotaxime	5	0.283	0.301	-0.336
naringenin	4	0.379	0.301	0.605
stachydrine	4	-0.29	0.303	0.591
etidronic acid	4	-0.182	0.303	0.376
cimetidine	5	0.24	0.303	-0.263
procainamide	4	0.371	0.304	-0.59
folic acid	4	-0.296	0.305	0.295
carcinine	4	0.211	0.305	-0.385
CP-320650-01	8	0.446	0.305	0.492
halofantrine	3	0.464	0.305	0.662
quinethazone	4	-0.243	0.307	-0.476
xamoterol	3	0.285	0.307	0.38
sulfasalazine	5	0.385	0.307	0.304
suxibuzone	4	0.414	0.307	-0.197
bendroflumethiazide	6	0.168	0.308	0.269
levomepromazine	4	0.531	0.309	0.734
sotalol	4	0.287	0.31	0.259
moxisylyte	5	0.438	0.31	0.283
parthenolide	4	-0.565	0.311	0.372
methacholine chloride	3	-0.496	0.312	-0.611
zardaverine	4	0.465	0.313	-0.406
fluticasone	4	0.241	0.315	0.314
hydrochlorothiazide	5	0.408	0.315	-0.236
articaine	3	-0.312	0.316	0.422
aminophylline	4	-0.461	0.317	0.246
thapsigargin	3	-0.461	0.318	-0.486
mefloquine	5	-0.387	0.32	-0.702
moxonidine	3	-0.403	0.321	-0.369
budesonide	4	-0.298	0.321	0.333
protoveratrine A	4	-0.266	0.321	-0.377
carteolol	4	0.495	0.322	0.549
dimenhydrinate	4	0.335	0.323	0.422
LM-1685	3	0.569	0.323	0.501
tamoxifen	7	0.277	0.324	-0.212
antazoline	4	0.283	0.324	0.379
nefopam	5	0.373	0.324	0.314
ethisterone	6	-0.23	0.325	0.288
piroxicam	4	0.334	0.325	-0.314
tolmetin	4	-0.413	0.326	0.36
tetroquinone	4	-0.398	0.326	0.289
orphenadrine	6	0.195	0.326	0.405
menadione	2	-0.865	0.327	-0.428
alpha-yohimbine	3	0.613	0.327	-0.386
tribenoside	4	0.255	0.329	0.229
clioquinol	5	-0.447	0.33	-0.254
maprotiline	4	0.409	0.33	0.659
tetrahydroalstonine	4	-0.296	0.331	-0.26
theophylline	4	0.33	0.331	0.58
sulfathiazole	5	0.33	0.331	-0.427
butamben	4	0.464	0.335	0.4
nicardipine	4	-0.422	0.336	0.34
cefepime	4	0.334	0.336	0.304
dorzolamide	4	-0.245	0.337	-0.209
hydralazine	6	-0.214	0.337	0.295
clofazimine	5	0.383	0.337	0.447
mepyramine	4	0.396	0.337	-0.427
chloropyrazine	4	0.411	0.337	0.455
monastrol	8	0.493	0.337	0.403
alprenolol	4	-0.441	0.338	-0.313
alimemazine	4	0.24	0.338	-0.451
nortriptyline	4	-0.387	0.339	-0.33
aceclofenac	4	-0.293	0.339	-0.279
zaprinast	4	0.449	0.339	0.575
astemizole	5	0.36	0.34	0.292
torasemide	4	0.248	0.341	-0.333
acenocoumarol	5	0.293	0.341	0.407
N-acetyl-L-aspartic acid	4	0.388	0.342	0.44
gibberellic acid	4	-0.361	0.343	-0.246
altretamine	4	0.395	0.343	0.549
syrosingopine	4	-0.343	0.344	-0.237
mianserin	5	0.26	0.344	-0.252
triamcinolone	5	0.348	0.344	0.298
pronetalol	4	0.362	0.344	-0.21
carbenoxolone	4	0.257	0.345	0.428
fenbendazole	4	0.397	0.345	0.659
prenylamine	4	-0.452	0.346	-0.648
L-methionine sulfoximine	4	-0.361	0.346	0.341
monocrotaline	4	-0.223	0.347	-0.31
3-hydroxy-DL-kynurenine	6	0.287	0.347	0.37
thiamphenicol	5	0.605	0.349	0.664
harmol	4	0.266	0.351	0.361
orlistat	5	0.303	0.351	-0.277
cytisine	4	0.384	0.351	0.432
aminophenazone	5	-0.224	0.353	0.303
mefenamic acid	5	0.196	0.353	0.295
mebhydrolin	4	0.3	0.353	0.654
phenacetin	4	0.316	0.353	-0.405
withaferin A	4	-0.506	0.354	0.233
spiramycin	6	-0.295	0.354	-0.166
prilocaine	6	0.219	0.354	-0.263
tiratricol	4	0.484	0.354	-0.537
paromomycin	4	0.39	0.355	0.228
cefoperazone	3	0.676	0.355	0.451
terbutaline	4	0.252	0.356	-0.183
streptomycin	4	0.623	0.356	0.401
diphenhydramine	5	0.347	0.357	0.685
convolamine	4	0.371	0.357	0.259
biperiden	5	0.427	0.357	0.699
pentoxifylline	5	0.504	0.357	0.619
sulfamethizole	4	-0.373	0.358	-0.276
ticarcillin	3	-0.288	0.358	-0.302
nomegestrol	3	-0.323	0.359	0.714
methapyrilene	4	-0.307	0.36	-0.42
nocodazole	6	-0.269	0.36	0.43
piperine	4	0.416	0.361	0.411
berberine	4	-0.262	0.362	-0.517
tolbutamide	7	0.246	0.362	0.315
gallamine triethiodide	5	0.299	0.362	0.249
dapsone	5	0.46	0.362	0.507
chlortalidone	4	0.44	0.363	0.415
betahistine	4	-0.465	0.365	-0.639
cefmetazole	4	0.271	0.365	0.453
tiletamine	4	0.443	0.365	0.718
5253409	2	-0.37	0.366	0.466
biotin	3	-0.277	0.366	-0.381
alfadolone	3	0.421	0.366	0.492
leflunomide	4	0.613	0.366	0.396
trimethylcolchicinic acid	4	-0.27	0.367	0.453
5255229	2	-0.363	0.369	-0.536
mesoridazine	4	0.272	0.369	0.38
H-89	3	0.534	0.369	-0.448
Prestwick-972	3	0.554	0.369	0.477
diphemanil metilsulfate	5	0.504	0.37	-0.245
4-hydroxyphenazone	5	0.363	0.371	0.2
ivermectin	5	-0.288	0.372	-0.312
hexylcaine	4	0.271	0.372	-0.312
metanephrine	5	0.246	0.373	-0.378
arecoline	4	0.347	0.375	0.259
salsolidin	4	-0.285	0.376	-0.472
(+/-)-catechin	4	0.302	0.378	0.448
PHA-00851261E	8	0.326	0.378	0.317
estropipate	4	0.366	0.378	0.352
tropine	4	0.551	0.379	0.538
dantrolene	6	-0.194	0.38	0.447
clemastine	3	0.462	0.38	0.366
arachidonic acid	3	0.551	0.381	-0.364
chloroquine	4	-0.374	0.382	0.226
rolipram	4	-0.325	0.382	-0.312
quipazine	4	0.324	0.383	-0.413
memantine	4	0.342	0.383	0.472
flecainide	6	0.343	0.383	0.299
Prestwick-675	4	0.553	0.383	-0.257
pentamidine	5	-0.413	0.384	-0.323
sulmazole	3	0.886	0.384	-0.39
flucloxacillin	4	-0.303	0.385	0.827
khellin	5	0.27	0.385	0.548
sisomicin	4	-0.314	0.387	-0.379
STOCK1N-28457	3	-0.272	0.387	-0.528
(-)-isoprenaline	4	0.336	0.387	0.329
genistein	17	0.361	0.388	0.321
metronidazole	5	0.402	0.388	-0.276
gelsemine	4	0.518	0.388	0.396
ascorbic acid	4	-0.292	0.389	0.467
betulin	3	0.294	0.39	0.597
isocarboxazid	5	0.423	0.391	0.579
testosterone	5	-0.398	0.392	-0.209
dl-alpha tocopherol	4	-0.361	0.392	0.235
dihydroergotamine	5	-0.316	0.392	-0.262
clofilium tosylate	3	0.483	0.393	-0.382
epitiostanol	4	0.613	0.394	0.494
thiostrepton	4	-0.531	0.395	-0.256
methyldopate	4	-0.269	0.395	0.665
tacrine	4	0.33	0.396	-0.465
ofloxacin	5	0.375	0.396	-0.382
15(S)-15-methylprostaglandin E2	4	0.407	0.396	0.754
5224221	2	0.841	0.396	-0.516
naftifine	4	0.292	0.397	0.295
Gly-His-Lys	3	0.564	0.397	0.705
ribavirin	4	0.613	0.397	0.289
5155877	4	0.389	0.398	0.334
parbendazole	4	0.231	0.399	0.541
florfenicol	4	-0.342	0.4	0.29
methoxsalen	3	-0.341	0.4	-0.375
ramifenazone	4	0.353	0.4	0.446
benzydamine	4	-0.256	0.401	-0.23
timolol	4	0.482	0.401	0.848
nimodipine	4	-0.261	0.402	0.685
cyclic adenosine monophosphate	4	0.457	0.403	0.762
quinidine	3	0.235	0.404	0.242
lobeline	4	-0.276	0.405	-0.442
pyrithyldione	4	0.308	0.405	0.248
adenosine phosphate	4	0.435	0.405	0.486
bisoprolol	4	0.593	0.405	0.244
sulfaguanidine	5	0.19	0.407	-0.276
terazosin	4	0.846	0.407	0.621
TTNPB	2	0.695	0.409	0.528
proadifen	4	-0.66	0.41	-0.384
amikacin	4	0.676	0.41	-0.322
SB-203580	5	0.227	0.411	0.283
tiapride	5	0.294	0.411	-0.296
karakoline	6	0.317	0.411	0.43
trichostatin A	182	0.375	0.411	-0.251
metitepine	4	0.565	0.411	0.306
urapidil	4	-0.255	0.412	-0.431
hydroquinine	4	0.617	0.413	0.477
isocorydine	4	0.283	0.414	0.377
profenamine	4	0.381	0.414	0.459
asiaticoside	4	0.384	0.414	0.391
sulfabenzamide	4	-0.253	0.415	0.462
carisoprodol	4	0.593	0.415	0.396
ketoconazole	4	0.22	0.417	0.292
diphenylpyraline	6	0.271	0.418	-0.19
naftopidil	3	-0.333	0.419	-0.693
chlorzoxazone	4	0.368	0.419	-0.644
fludrocortisone	8	0.213	0.42	0.461
N-acetylmuramic acid	4	0.408	0.42	0.586
SR-95531	4	0.446	0.422	0.494
phenazone	3	0.642	0.422	0.382
netilmicin	4	-0.301	0.423	0.691
butoconazole	4	0.364	0.423	0.37
AR-A014418	3	0.393	0.423	0.352
droperidol	4	-0.252	0.424	-0.496
nifenazone	5	0.485	0.424	0.285
butirosin	4	-0.377	0.426	0.269
guanadrel	5	0.317	0.426	0.628
metrifonate	5	0.388	0.426	-0.281
domperidone	4	0.285	0.428	0.449
homosalate	4	0.394	0.431	0.248
griseofulvin	5	0.18	0.432	-0.341
cinnarizine	4	0.393	0.432	-0.258
N6-methyladenosine	4	0.568	0.432	0.534
merbromin	5	0.642	0.432	0.669
melatonin	4	0.658	0.433	0.462
clidinium bromide	4	0.394	0.434	-0.298
letrozole	4	0.43	0.434	0.592
diflorasone	4	0.32	0.436	-0.222
ciprofloxacin	5	0.486	0.436	0.375
meptazinol	4	-0.235	0.437	-0.875
bacitracin	3	0.362	0.437	0.308
methylbenzethonium chloride	6	0.425	0.438	-0.42
zidovudine	4	0.487	0.439	0.213
anabasine	3	-0.564	0.44	-0.387
alprostadil	7	0.392	0.44	0.399
bumetanide	4	0.481	0.44	0.593
androsterone	4	-0.345	0.441	-0.373
calycanthine	4	0.623	0.441	0.46
trimethobenzamide	5	0.756	0.441	0.568
pizotifen	4	0.288	0.443	0.286
suprofen	4	0.414	0.443	-0.366
megestrol	4	0.542	0.443	0.837
ifosfamide	3	0.38	0.444	-0.443
amphotericin B	4	0.547	0.444	-0.242
BCB000040	4	0.478	0.447	0.311
captopril	5	0.454	0.448	-0.249
foliosidine	6	0.476	0.448	0.303
cyclobenzaprine	4	0.567	0.448	0.543
kaempferol	4	-0.398	0.45	0.525
iopromide	4	-0.296	0.45	-0.264
nalbuphine	5	-0.212	0.45	-0.557
levopropoxyphene	4	0.242	0.451	0.508
acetylsalicylsalicylic acid	4	0.409	0.451	-0.465
Trolox C	4	-0.475	0.454	-0.549
Prestwick-1085	4	-0.319	0.455	0.292
carmustine	3	0.555	0.456	0.382
SC-560	3	0.635	0.456	-0.337
benzethonium chloride	3	0.49	0.457	-0.439
(+)-chelidonine	4	0.443	0.458	-0.298
indoprofen	4	0.505	0.458	0.837
5252917	2	-0.376	0.459	-0.342
monorden	22	0.357	0.46	-0.135
levothyroxine sodium	4	0.484	0.46	0.393
phenylpropanolamine	4	0.452	0.461	-0.301
nizatidine	4	0.202	0.463	0.372
lomustine	4	0.377	0.464	-0.427
ajmaline	3	0.779	0.464	0.656
sulfadiazine	5	0.358	0.466	-0.521
colistin	4	0.654	0.467	0.618
doxylamine	5	0.456	0.468	-0.437
boldine	4	0.542	0.47	-0.444
brompheniramine	4	-0.253	0.471	0.206
equilin	5	0.173	0.471	0.289
cicloheximide	4	0.476	0.471	-0.457
indapamide	6	-0.23	0.472	0.223
clorsulon	4	0.322	0.472	0.621
moroxydine	5	0.391	0.472	0.277
gentamicin	4	0.345	0.473	0.489
cefotetan	3	-0.282	0.474	-0.336
hymecromone	4	0.402	0.474	0.566
corynanthine	3	-0.442	0.476	-0.273
F0447-0125	4	0.344	0.476	-0.432
theobromine	4	0.469	0.476	-0.217
vorinostat	12	0.358	0.477	-0.233
ethionamide	3	0.442	0.478	0.464
benzathine benzylpenicillin	4	0.477	0.478	0.502
PF-00539745-00	3	0.497	0.478	0.782
cromoglicic acid	2	-0.381	0.479	0.616
diazoxide	5	0.424	0.479	-0.285
calcium folinate	5	0.47	0.479	0.576
rotenone	4	0.575	0.479	0.369
spiperone	2	0.432	0.48	-0.53
meteneprost	4	0.341	0.482	0.589
mecamylamine	3	0.356	0.482	0.328
chlorogenic acid	4	0.525	0.482	0.526
praziquantel	4	0.243	0.484	0.275
sulfamethoxazole	5	0.357	0.491	0.388
tetrandrine	4	0.492	0.491	-0.477
corticosterone	4	0.482	0.493	0.521
Prestwick-1082	3	0.589	0.494	0.9
penbutolol	3	0.735	0.496	0.664
sulfamonomethoxine	4	0.322	0.498	0.463
oxolamine	4	0.412	0.498	0.687
tanespimycin	62	0.315	0.499	-0.338
Prestwick-857	4	0.569	0.5	0.656
felbinac	4	0.573	0.501	0.624
enoxacin	4	0.26	0.502	0.19
diethylstilbestrol	6	0.588	0.502	0.513
disulfiram	5	0.404	0.503	0.266
atracurium besilate	3	0.555	0.504	0.572
amitriptyline	6	0.533	0.508	0.715
metacycline	4	0.354	0.509	-0.236
ketotifen	4	0.465	0.509	0.646
suramin sodium	4	0.247	0.51	0.366
lithocholic acid	6	0.464	0.51	0.399
tetracaine	3	0.59	0.51	0.686
lactobionic acid	4	0.326	0.511	0.265
pheneticillin	4	0.599	0.511	0.625
butacaine	4	-0.415	0.513	0.28
diprophylline	5	0.219	0.513	-0.26
betulinic acid	4	0.624	0.514	0.586
mycophenolic acid	3	-0.302	0.517	0.838
gramine	4	0.321	0.518	-0.34
ouabain	4	0.576	0.518	0.274
streptozocin	4	0.297	0.519	0.474
metixene	4	0.32	0.519	0.245
fusidic acid	4	0.286	0.522	0.328
fluspirilene	4	-0.462	0.523	-0.401
digoxigenin	5	0.435	0.523	0.539
cobalt chloride	3	0.421	0.525	0.421
levobunolol	4	0.282	0.527	0.563
bicuculline	4	-0.244	0.529	-0.425
mifepristone	4	0.221	0.529	-0.489
homochlorcyclizine	4	0.467	0.53	-0.364
perhexiline	4	-0.245	0.531	-0.663
bergenin	4	0.55	0.532	0.273
iopamidol	4	0.564	0.533	0.368
atropine oxide	5	0.162	0.534	-0.317
adiphenine	5	0.512	0.534	0.745
vinblastine	3	0.564	0.535	0.881
triflupromazine	4	-0.226	0.537	0.476
lisuride	5	0.432	0.537	0.48
pergolide	4	0.383	0.539	0.607
furazolidone	4	0.527	0.539	0.448
isometheptene	4	0.535	0.539	0.582
proguanil	3	0.444	0.54	-0.379
pentetic acid	5	0.365	0.541	0.407
eticlopride	4	-0.368	0.544	-0.283
HNMPA-(AM)3	1	0.538	0.545	0.64
clindamycin	5	0.562	0.546	-0.363
co-dergocrine mesilate	4	0.602	0.546	0.389
isoflupredone	3	0.706	0.546	0.718
nafcillin	4	0.284	0.547	0.234
aciclovir	6	0.41	0.547	0.475
Prestwick-1103	4	0.622	0.547	0.692
lumicolchicine	3	-0.485	0.548	0.464
digitoxigenin	4	0.193	0.548	0.479
minoxidil	5	0.403	0.551	0.297
methanthelinium bromide	4	0.448	0.551	0.335
dosulepin	4	0.462	0.552	0.466
Chicago Sky Blue 6B	4	0.487	0.553	0.623
trapidil	3	0.53	0.553	0.628
tyrphostin AG-1478	1	-0.679	0.554	0.812
lycorine	5	0.485	0.554	-0.451
16,16-dimethylprostaglandin E2	3	0.307	0.555	-0.423
topiramate	1	0.741	0.556	0.719
isoxicam	5	0.832	0.557	0.811
sulfadoxine	3	0.426	0.558	-0.561
lasalocid	4	0.24	0.559	0.555
hydrastine hydrochloride	4	0.279	0.56	0.366
ikarugamycin	3	0.416	0.56	0.332
cefamandole	4	0.356	0.563	0.629
(-)-catechin	1	-0.667	0.564	0.926
loxapine	4	0.474	0.564	0.354
paclitaxel	6	0.444	0.565	0.447
carbimazole	3	0.714	0.565	0.649
Prestwick-689	4	0.336	0.568	-0.444
chlorphenamine	4	0.317	0.57	-0.248
viomycin	4	0.732	0.57	0.658
estrone	4	0.468	0.571	-0.307
dinoprost	4	0.657	0.571	-0.373
sulfadimethoxine	5	0.588	0.572	0.71
clebopride	4	-0.369	0.575	0.468
hydrocortisone	3	0.415	0.575	-0.378
Prestwick-642	4	0.592	0.576	0.332
etilefrine	4	0.311	0.578	0.348
dihydroergocristine	4	0.524	0.578	0.433
5162773	1	0.53	0.579	0.687
betamethasone	3	0.499	0.581	0.482
alvespimycin	12	0.513	0.583	-0.434
BW-B70C	1	0.694	0.583	0.722
thioperamide	5	0.282	0.587	0.542
mometasone	4	0.578	0.587	0.411
5149715	1	-0.705	0.59	0.706
atropine methonitrate	3	0.283	0.591	0.398
dicycloverine	5	0.567	0.597	-0.358
oxybenzone	4	0.66	0.598	0.347
Prestwick-692	4	0.57	0.6	0.686
canadine	4	0.67	0.602	0.493
NS-398	3	0.843	0.602	-0.64
heptaminol	5	0.83	0.603	0.515
prednisone	5	0.356	0.609	0.349
chenodeoxycholic acid	4	0.586	0.611	0.669
atractyloside	5	0.671	0.614	0.688
propoxycaine	4	0.369	0.615	0.408
hexetidine	4	0.449	0.616	0.335
dopamine	1	-0.697	0.623	-0.707
Prestwick-691	3	0.481	0.624	0.73
nadide	4	0.546	0.625	0.366
tranexamic acid	5	0.373	0.627	0.625
demecarium bromide	4	0.4	0.627	0.329
pararosaniline	1	0.541	0.629	0.633
midodrine	5	0.338	0.63	0.611
digoxin	4	0.612	0.63	0.345
2-aminobenzenesulfonamide	4	0.569	0.632	0.574
amiprilose	4	0.314	0.636	0.281
helveticoside	6	0.589	0.636	0.697
arachidonyltrifluoromethane	2	0.638	0.636	0.43
ambroxol	4	0.651	0.637	0.438
albendazole	3	0.566	0.641	-0.428
ursolic acid	4	0.574	0.642	0.326
tomelukast	1	0.687	0.647	0.666
carbarsone	4	0.27	0.649	0.231
proscillaridin	3	0.344	0.649	0.594
pilocarpine	4	0.611	0.652	0.709
DL-PPMP	1	0.685	0.657	0.983
phenyl biguanide	1	-0.72	0.662	0.535
furosemide	4	0.725	0.67	-0.32
geldanamycin	15	0.512	0.671	-0.289
scriptaid	3	0.651	0.675	-0.736
decitabine	1	0.882	0.676	0.689
trihexyphenidyl	3	0.955	0.677	-0.346
HC toxin	1	0.684	0.681	-0.525
MS-275	2	0.66	0.685	-0.378
demecolcine	1	-0.723	0.687	-0.564
1,5-isoquinolinediol	1	0.777	0.687	0.694
ciprofibrate	4	0.324	0.689	0.601
pindolol	5	-0.31	0.69	0.5
sulfaquinoxaline	3	0.436	0.691	0.474
securinine	4	0.325	0.693	0.38
naltrexone	5	0.646	0.694	-0.298
nadolol	4	0.557	0.696	0.548
cinchonine	4	0.671	0.698	0.458
5186223	1	0.906	0.698	0.711
vigabatrin	3	0.726	0.702	0.457
anisomycin	4	0.765	0.705	0.252
podophyllotoxin	4	0.879	0.71	0.72
desipramine	4	0.497	0.715	0.299
5151277	1	0.932	0.717	0.902
rifabutin	3	0.675	0.718	-0.68
vinburnine	4	0.557	0.723	0.486
iloprost	3	0.554	0.733	0.331
acemetacin	4	0.609	0.733	0.406
harmalol	3	-0.364	0.734	0.534
isoniazid	5	0.461	0.736	0.294
suloctidil	4	0.404	0.743	0.431
strophanthidin	4	0.609	0.748	0.641
lanatoside C	6	0.396	0.761	0.592
PF-00875133-00	3	0.524	0.775	0.448
procarbazine	3	0.749	0.777	0.566
STOCK1N-35696	2	0.402	0.778	-0.534
guanabenz	5	0.453	0.79	0.563
rifampicin	4	0.741	0.79	0.503
MG-132	1	-0.535	0.792	-0.981
pralidoxime	4	0.465	0.796	-0.211
metrizamide	4	0.606	0.8	0.671
terfenadine	3	0.419	0.808	-0.338
5666823	1	0.895	0.824	-0.502
dimethyloxalylglycine	1	0.889	0.825	0.802
docosahexaenoic acid ethyl ester	2	-0.462	0.837	-0.516
Prestwick-1080	4	0.418	0.857	-0.555
2-deoxy-D-glucose	1	0.952	0.874	0.514
5213008	1	0.798	0.899	-0.573
3-acetamidocoumarin	4	0.775	0.9	0.573
